# Supplementary material for: Discovery of New VEGFR-2 Inhibitors: Design, Synthesis, Anti-Proliferative Evaluation, Docking, and MD Simulation Studies
Source: Molecules. 2022 Sep 21;27(19):6203. doi: 10.3390/molecules27196203 (PMC9571953; doi:10.3390/molecules27196203)
Supplement: Supplementary file 1 [file molecules-27-06203-s001.zip]

Archive with 1 entries (1 files):
- molecules-1897608-supplementary.pdf
